# Supplementary material for: Subnetwork representation learning for discovering network biomarkers in predicting lymph node metastasis in early oral cancer
Source: Sci Rep. 2021 Dec 14;11:23992. doi: 10.1038/s41598-021-03333-5 (PMC8671417; doi:10.1038/s41598-021-03333-5)
Supplement: Supplementary file 2 — Supplementary Information 2. [file 41598_2021_3333_MOESM2_ESM.xlsx]

## Sheet: ORAL-case
** Attention map of the subnetworks in ORAL-case
** SUBNETWORK column indicates each subnetwork
** GENES column indicates genes that belong to each subnetwork
** OVERALL column indicates the attention values when passed the entire dataset (ie, training+ test)
** TRAI column indicates the attention values when passed only the training set
** TRAI column indicates the attention values when passed only the test set
SUBNETWORK	GENES	OVERALL	TRAIN	TEST
HALLMARK_EPITHELIAL_MESENCHYMAL_TRANSITION_2	BMP1,DAB2,FBLN5,GADD45A,GEM,LOXL1,LUM,SNAI2,TPM1,VEGFA	0.0911756	0.135448	0.00531439
HALLMARK_E2F_TARGETS_5	AURKB,BRCA1,CCNE1,CDC20,CDKN2C,EXOSC8,GINS3,IPO7,MAD2L1,MCM7,POLA2,PRIM2,PTTG1,RAD1,RAD21,RANBP1,SYNCRIP,TK1,TUBB,XPO1	0.0905635	0.130639	0.0128404
HALLMARK_MYOGENESIS_6	ADAM12,CDKN1A,HSPB8,KIFC3,MB,MYOZ1,PSEN2,TNNC2,TNNT3,TPM3	0.0796786	0.110545	0.019817
HALLMARK_TNFA_SIGNALING_VIA_NFKB_6	CCND1,CEBPB,CFLAR,ETS2,FOS,GADD45A,MAP3K8,MYC,NFE2L2,SMAD3,SPHK1,TNF,TRAF1,TRIB1	0.0745491	0.108137	0.00940839
HALLMARK_MITOTIC_SPINDLE_2	ARHGAP27,ARHGEF11,CENPE,CEP250,KIF4A,KIF5B,KIFAP3,LLGL1,LMNB1,RACGAP1,RASA1,TUBA4A	0.0477967	0.00760994	0.125735
HALLMARK_IL2_STAT5_SIGNALING_1	ABCB1,CCNE1,CDC6,HUWE1,IL2RB,IRF4,NFIL3,SOCS2,TNFRSF1B,TNFRSF8,TNFRSF9	0.0459798	0.0117156	0.112432
HALLMARK_DNA_REPAIR_3	CETN2,ERCC5,ERCC8,FEN1,HPRT1,LIG1,POLD1,POLD4,POLH,POLL,POLR2A,SDCBP,VPS37B	0.0423157	0.0556413	0.0164722
HALLMARK_GLYCOLYSIS_2	ALDOA,ALDOB,AURKA,B4GALT1,CD44,CDK1,FKBP4,GOT1,GPC1,IGFBP3,MDH1,MDH2,MIF,PC,PDK3,SPAG4,TGFA,TPI1,TXN,VCAN	0.0416591	0.0433486	0.0383825
HALLMARK_MITOTIC_SPINDLE_11	APC,ARHGEF7,BCR,CDC42EP1,MARCKS,OPHN1,SMC4,TPX2	0.033624	0.00685611	0.0855376
HALLMARK_MITOTIC_SPINDLE_8	ARHGAP10,CDC42,CDC42EP2,CDC42EP4,DYNC1H1,GSN,LATS1,NIN,PALLD,SORBS2	0.0274185	0.0255461	0.0310498
HALLMARK_OXIDATIVE_PHOSPHORYLATION_1	ACAT1,ATP6V1G1,BAX,COX17,CS,CYB5A,DLD,DLST,ETFDH,FH,GLUD1,HADHA,HADHB,HTRA2,MDH1,PDHA1,PDHX,PDP1,TIMM8B,TOMM22	0.026962	0.0130018	0.0540364
HALLMARK_XENOBIOTIC_METABOLISM_1	ADH5,ASL,CYP2C18,ESR1,F10,FAH,FBP1,HMOX1,LCAT,PTGES3,TGFB2,TNFRSF1A	0.0242821	0.0322385	0.00885146
HALLMARK_COAGULATION_6	C8B,MMP14,THBD	0.0217122	0.00674186	0.0507456
HALLMARK_MYC_TARGETS_V1_1	C1QBP,HNRNPC,HSPE1,XPO1	0.0209211	0.0140923	0.034165
HALLMARK_ESTROGEN_RESPONSE_EARLY_2	AFF1,HR,KRT18,NCOR2,RHOBTB3	0.0196029	0.000538169	0.0565768
HALLMARK_UV_RESPONSE_DN_9	CACNA1A,DUSP1,IGFBP5,MYC,NFKB1,PIAS3,SMAD7,TJP1	0.0191081	0.0130328	0.0308904
HALLMARK_PI3K_AKT_MTOR_SIGNALING_3	ACTR2,CDK2,CDKN1A,MAPK1,RAC1,SQSTM1,STAT2,VAV3	0.0140525	0.0193651	0.00374917
HALLMARK_UV_RESPONSE_UP_2	ATF3,BMP2,CDKN2B,NFKBIA,PARP2,PPIF,PRKACA,SQSTM1	0.0131995	0.0162871	0.00721131
HALLMARK_KRAS_SIGNALING_DN_2	DCC,KLK7,KRT15,MX1,PTPRJ,THNSL2	0.0128332	0.0121381	0.0141813
HALLMARK_P53_PATHWAY_3	ACVR1B,AK1,ALOX15B,ANKRA2,APP,ATF3,BAX,CCND2,CCND3,CCNG1,CD81,CDK5R1,CDKN1A,CDKN2A,CDKN2B,CEBPA,DCXR,DDIT3,DDIT4,DEF6,DRAM1,EPS8L2,ERCC5,FAS,FBXW7,FGF13,FOXO3,FUCA1,GADD45A,GPX2,HBEGF,HDAC3,HINT1,HIST3H2A,ITGB4,JAG2,JUN,KLF4,MAPKAPK3,MDM2,MXD1,NOTCH1,OSGIN1,PCNA,PHLDA3,PLK2,PLK3,PMM1,PPM1D,PRKAB1,PRMT2,RAD51C,RALGDS,RAP2B,RB1,RCHY1,RETSAT,RPL18,RPL36,RPS12,RPS27L,RXRA,S100A4,SAT1,SDC1,SFN,SOCS1,S…	0.0118875	0.0170359	0.00190287
HALLMARK_TNFA_SIGNALING_VIA_NFKB_2	CCL5,CDKN1A,DNAJB4,HES1,NFKB1,REL,SOCS3,SQSTM1,ZFP36	0.0115927	0.00648734	0.0214939
HALLMARK_MITOTIC_SPINDLE_13	EZR,KATNB1,NCK2,NDC80,RANBP9	0.0100546	0.0120046	0.00627281
HALLMARK_EPITHELIAL_MESENCHYMAL_TRANSITION_1	ADAM12,BGN,CD44,COL1A1,COL3A1,COL7A1,CXCL12,DCN,ELN,FAP,FAS,FBLN2,FBN2,FGF2,FLNA,FMOD,FN1,GPC1,IGFBP3,ITGA2,ITGA5,ITGAV,ITGB1,ITGB3,LAMC1,LAMC2,LOX,LRP1,MATN2,MMP14,PFN2,PLAUR,PTX3,SAT1,SDC1,SLIT2,SPARC,SPP1,TGFB1,TGFBI,TGM2,THBS1,THBS2,TIMP3,TPM2,TPM4,VIM	0.00964944	0.0139659	0.00127813
HALLMARK_DNA_REPAIR_10	POLR1C,SNAPC4	0.0089267	0.00523141	0.0160933
HALLMARK_APOPTOSIS_7	AIFM3,APP,BAX,BCAP31,BCL10,BID,BIRC3,CASP4,CASP8,CD44,CFLAR,EBP,ERBB2,GSN,HMGB2,LMNA,PAK1,PTK2,ROCK1,TIMP2,TNFSF10	0.00854065	0.00906885	0.00751627
HALLMARK_IL6_JAK_STAT3_SIGNALING_2	A2M,CBL,CD14,CD38,CNTFR,CSF2RB,CSF3R,GRB2,IFNAR1,IL4R,IRF9,JUN,LEPR,PTPN1,PTPN11,PTPN2,SOCS1,STAM2,STAT1,STAT2,STAT3,TLR2,TNF,TYK2	0.00767272	0.00963529	0.00386654
HALLMARK_MITOTIC_SPINDLE_5	AURKA,BCAR1,CDC27,DLG1,ITSN1,KIF3B,NEK2,VCL,WASF1	0.00760674	0.00806075	0.00672622
HALLMARK_IL2_STAT5_SIGNALING_2	BCL2,BCL2L1,CASP3,CCND2,CD44,ECM1,IGF1R,MAPKAPK2,MYC,NDRG1,PHLDA1,PIM1,TIAM1,TRAF1	0.00744777	0.0110267	0.000506849
HALLMARK_WNT_BETA_CATENIN_SIGNALING_3	MAML1,WNT1	0.0074273	0.00122807	0.01945
HALLMARK_UV_RESPONSE_DN_5	CDKN1B,DLC1,DLG1,FHL2,GRK5,MAP2K5,NR1D2,NRP1,PIK3R3	0.00650266	0.00840044	0.00282213
HALLMARK_WNT_BETA_CATENIN_SIGNALING_1	CTNNB1,DVL2,FZD8	0.00621107	0.00559407	0.00740769
HALLMARK_MYC_TARGETS_V1_16	CCNA2,CLNS1A,EPRS,LSM2,PGK1,PSMC4,PSMD3,SNRPG,TRA2B	0.00581133	0.00806259	0.00144525
HALLMARK_MYC_TARGETS_V1_5	CDC45,CDK2,FBL,GNL3,NOLC1,PA2G4,PHB2,RFC4,XPOT	0.00539259	0.00569145	0.00481299
HALLMARK_MTORC1_SIGNALING_4	CACYBP,ENO1,GGA2,GTF2H1,HSP90B1,MAP2K3,MCM4,NFKBIB,PSMD12	0.00534584	0.00720042	0.00174908
HALLMARK_INTERFERON_ALPHA_RESPONSE_3	BATF2,ISG15,NMI,PSMB8,PSMB9,PSME1,RNF31,STAT2,TRIM5,UBA7,UBE2L6,USP18	0.00507871	0.00558643	0.00409404
HALLMARK_COMPLEMENT_4	C1S,EHD1,GNAI2,HNF4A,IRF1,IRF2,RNF4	0.00441926	0.00459399	0.00408039
HALLMARK_APOPTOSIS_10	BCL2L11,BCL2L2,CASP7,CCND2,CDKN1A,DFFA,PDCD4,PSEN2,SAT1	0.00437054	0.00550448	0.00217137
HALLMARK_MYOGENESIS_5	EFS,FHL1,IGFBP7,MEF2A,MYOG,TEAD4,TNNC1	0.0041803	0.00600184	0.000647634
HALLMARK_MYC_TARGETS_V1_17	CCT5,G3BP1,HDAC2,KARS,MAD2L1,MCM4,NAP1L1,PABPC1,PABPC4,POLD2,PSMA4	0.00410203	0.00290866	0.00641643
HALLMARK_TNFA_SIGNALING_VIA_NFKB_7	BCL3,BCL6,BIRC2,GEM,IL1B,MAP2K3,NFIL3,NFKB2,PLAUR,RELA,SDC4,TNFRSF9,TNIP1	0.00389573	0.00516265	0.00143867
HALLMARK_COAGULATION_1	A2M,C1QA,C3,CLU,F10,F12,F8,F9,FGA,FGG,GSN,MMP2,PF4,PLAT,PLAU,PLG,PROC,SERPINB2,THBS1,TIMP3	0.00381511	0.0032146	0.00497972
HALLMARK_ESTROGEN_RESPONSE_EARLY_3	ABLIM1,BAG1,CCND1,FHL2,KRT13,KRT15,KRT19,MAPT,MED24,MYC,PGR,PMAIP1,RARA,RPS6KA2,SVIL,XBP1	0.00370056	0.0036148	0.00386689
HALLMARK_HEME_METABOLISM_5	HBQ1,MPP1,NCOA4,SNCA,SPTB	0.00357268	0.00378139	0.00316792
HALLMARK_MITOTIC_SPINDLE_4	ACTN4,MYH10,SOS1	0.0035056	0.00311501	0.0042631
HALLMARK_INTERFERON_GAMMA_RESPONSE_4	IFIT1,IFITM3,NAMPT,NMI,RIPK2	0.00347626	0.00444392	0.00159959
HALLMARK_MYOGENESIS_1	CAV3,HBEGF,LDB3,RYR1	0.00338375	0.00183549	0.00638643
HALLMARK_MITOTIC_SPINDLE_9	ARHGDIA,CLASP1,CTTN,CYTH2,KATNA1,PCM1,PRC1,PREX1	0.00331703	0.000335874	0.00909866
HALLMARK_TNFA_SIGNALING_VIA_NFKB_5	CEBPD,EGR1,FOSL1,HBEGF,JUN,MAFF,MXD1,NFKBIA,NR4A1,PLAU,SERPINE1,TANK,TNFAIP3,TNIP2,TUBB2A	0.00314327	0.00398484	0.00151113
HALLMARK_INFLAMMATORY_RESPONSE_3	ACVR2A,EIF2AK2,IL10RA,MEP1A,RIPK2,RNF144B	0.00311189	0.00106805	0.00707569
HALLMARK_MITOTIC_SPINDLE_20	ARAP3,KIF11,MAPRE1,SYNPO	0.00310819	0.00181001	0.00562589
HALLMARK_G2M_CHECKPOINT_16	ARID4A,CCND1,CCNT1,CENPA,CENPE,RPS6KA5	0.00303729	0.00034067	0.00826711
HALLMARK_APICAL_JUNCTION_2	BAIAP2,CLDN4,CLDN5,CLDN7,CLDN8,JAM3,SRC	0.00298738	0.00370691	0.00159192
HALLMARK_P53_PATHWAY_1	BAIAP2,BAK1,CDKN2AIP,DDB2,DNTTIP2,EPHA2,FOS,IER3	0.00283102	0.00413087	0.00031011
HALLMARK_MYC_TARGETS_V1_2	CCT3,HNRNPU,PRDX4,UBE2E1,YWHAQ	0.00278992	0.000756904	0.00673275
HALLMARK_XENOBIOTIC_METABOLISM_3	CD36,CDO1,CYP1A2,CYP2E1,LONP1,POR,SERPINE1,SERTAD1,VTN	0.00271131	0.0036398	0.000910611
HALLMARK_INFLAMMATORY_RESPONSE_1	CD14,CDKN1A,GNAI3,INHBA,ITGA5,LCP2,LTA,LYN,OSMR,RAF1,RELA,RGS16,TNFRSF1B	0.00265751	0.00173539	0.00444588
HALLMARK_ALLOGRAFT_REJECTION_5	CD2,CDKN2A,INHBB	0.00244174	0.00147152	0.00432338
HALLMARK_INFLAMMATORY_RESPONSE_4	AXL,IL1B,IL7R,ITGB3,OSM,TIMP1	0.00233254	0.00301464	0.00100968
HALLMARK_G2M_CHECKPOINT_12	CCNF,CDC25A,HSPA8,PBK,TOP1	0.00231068	0.000454519	0.0059105
HALLMARK_G2M_CHECKPOINT_10	ATRX,BARD1,CASP8AP2,CTCF,CUL3,EZH2,FANCC,H2AFZ,HIRA,HMGA1,ILF3,NUP98,RBM14,UBE2S	0.0022896	0.00240834	0.00205932
HALLMARK_MYOGENESIS_2	ABLIM1,ACTN2,ACTN3,AK1,ANKRD2,BIN1,CLU,COL3A1,CTF1,DES,DMPK,DTNA,EIF4A2,FGF2,GABARAPL2,IFRD1,IGF1,IGFBP3,MEF2C,MEF2D,MYBPC3,MYOM2,OCEL1,PDLIM7,PPP1R3C,PRNP,PTGIS,SCD,SGCG,SORBS3,TNNI1,TNNI2,TNNT1,TNNT2,WWTR1	0.00212552	0.00153037	0.00327975
HALLMARK_ALLOGRAFT_REJECTION_1	BCL10,CCR5,CD3E,CXCL9,ELF4,HLA-A,HLA-E,HLA-G,IFNAR2,IL16,IL2RB,JAK2,LCP2,LYN,PRKCB,PRKCG,PTPRC,SOCS1,SPI1,TNF	0.00189878	0.000858366	0.00391655
HALLMARK_PEROXISOME_2	ATXN1,ESR2,FDPS,MSH2,PEX6,RXRG	0.00182347	0.00135786	0.00272648
HALLMARK_DNA_REPAIR_7	POLA2,SNAPC5	0.00176288	0.00120086	0.00285287
HALLMARK_PI3K_AKT_MTOR_SIGNALING_4	CSNK2B,GRB2,IRAK4,MAP2K6,MAPKAP1,MKNK1,PFN1,PRKAA2,SFN,SLA,SLC2A1,TRIB3	0.00169659	0.00209318	0.000927449
HALLMARK_INTERFERON_GAMMA_RESPONSE_5	FAS,HLA-A,IFNAR2,ISG15,JAK2,NCOA3,PLSCR1	0.00168403	0.000336819	0.00429681
HALLMARK_COAGULATION_3	APOA1,APOC1,C1R,C1S,C8A,PDGFB	0.0016564	0.00212376	0.000749992
HALLMARK_PI3K_AKT_MTOR_SIGNALING_7	HSP90B1,RIPK1,TNFRSF1A	0.00159641	0.000692864	0.00334875
HALLMARK_IL2_STAT5_SIGNALING_4	APLP1,BMP2,CD86,CTLA4,IL10RA,ITGAV,PNP,SPP1	0.00140387	0.000196609	0.00374522
HALLMARK_CHOLESTEROL_HOMEOSTASIS_1	ALDOC,ANXA5,ATF5,FDFT1,SQLE,TRIB3	0.00135881	0.00191451	0.000281083
HALLMARK_DNA_REPAIR_5	COX17,ERCC3,NME4,RFC5,TAF10	0.00134125	0.00109117	0.00182625
HALLMARK_G2M_CHECKPOINT_14	DMD,INCENP,KIF2C,KPNA2,MYC,NDC80,PLK1,PML,PTTG1,SMARCC1,TRA2B	0.00127225	0.00176455	0.000317496
HALLMARK_DNA_REPAIR_6	DDB1,GTF2B,NME3,POLR2J,RBX1,TSG101	0.00119289	0.000777491	0.0019985
HALLMARK_ANDROGEN_RESPONSE_4	NKX3-1,SMS	0.00116786	0.000119898	0.00320028
HALLMARK_TNFA_SIGNALING_VIA_NFKB_1	ATF3,CD44,FOSB,SAT1,ZC3H12A	0.00111044	0.00158092	0.000197994
HALLMARK_COAGULATION_4	C8G,C9,CPB2,GP1BA,HRG,ITGA2,LRP1,PROS1,RABIF,RAC1	0.00109792	9.80352e-05	0.0030371
HALLMARK_NOTCH_SIGNALING_1	APH1A,CUL1,DTX1,FBXW11,JAG1,MAML2,NOTCH3,RBX1,SKP1	0.00107519	0.00146535	0.000318503
HALLMARK_G2M_CHECKPOINT_15	NUP50,RAD21,SMC2,TACC3	0.00103987	0.000328997	0.00241855
HALLMARK_MYC_TARGETS_V1_12	NCBP1,RNPS1,VBP1,YWHAE	0.000915158	3.43367e-05	0.00262342
HALLMARK_FATTY_ACID_METABOLISM_1	FH,H2AFZ,HSD17B10	0.000847866	0.000341769	0.00182939
HALLMARK_ANDROGEN_RESPONSE_1	SGK1,SPDEF	0.000836664	0.000429102	0.00162709
HALLMARK_E2F_TARGETS_12	BRCA2,CCNB2,LIG1,MYBL2,NUP153,PPM1D,RFC2,STAG1,STMN1,TACC3	0.000827865	0.000304795	0.0018423
HALLMARK_G2M_CHECKPOINT_18	CDC7,CDKN3,CUL4A,E2F1,H2AFX,KPNB1,MTF2,TOP2A	0.000732922	0.000128793	0.00190456
HALLMARK_MYC_TARGETS_V1_8	NCBP2,NDUFAB1	0.000721058	0.000263642	0.00160817
HALLMARK_MITOTIC_SPINDLE_1	CEP72,KIF2C,PXN,RICTOR,TLK1,WASL	0.000691807	0.000823775	0.000435868
HALLMARK_ESTROGEN_RESPONSE_LATE_4	AGR2,CD44,NRIP1,PDZK1,TFF1,TSTA3	0.000685627	0.000451721	0.00113926
HALLMARK_TGF_BETA_SIGNALING_6	SPTBN1,TRIM33	0.000608369	0.000450046	0.00091542
HALLMARK_DNA_REPAIR_9	DDB2,ELL,GTF2F1,GTF2H5,PNP,POLR1D,POLR2C,POLR2E,POLR2F,POLR2G,RAD51,RFC4,RPA2,TAF9,TP53,USP11	0.000603182	0.00067922	0.000455714
HALLMARK_G2M_CHECKPOINT_13	ABL1,BUB1,EXO1,HNRNPU,PRIM2,RPA2,SMAD3,STMN1	0.000591561	0.000112544	0.00152056
HALLMARK_E2F_TARGETS_8	HELLS,RFC3,TOP2A	0.000533186	0.00064423	0.000317828
HALLMARK_UV_RESPONSE_DN_7	AMPH,PRKCE	0.000530478	0.000262591	0.00105001
HALLMARK_MYC_TARGETS_V1_13	CDC20,PRDX3,PSMD14,USP1,XRCC6	0.000523908	0.000496524	0.000577016
HALLMARK_TGF_BETA_SIGNALING_4	ACVR1,NCOR2,PPP1CA,WWTR1	0.000517098	0.000117312	0.00129244
HALLMARK_PI3K_AKT_MTOR_SIGNALING_2	ACTR3,PIN1	0.000504848	0.000261554	0.000976691
HALLMARK_UNFOLDED_PROTEIN_RESPONSE_3	EDC4,EIF2AK3,EIF4E,EXOSC1,NOLC1	0.000441252	0.000196375	0.000916166
HALLMARK_BILE_ACID_METABOLISM_2	ABCD1,ABCD2,ABCD3,AR,NEDD4,NR0B2,NR1I2,PEX13,SLC23A2,SLC27A2	0.000432462	3.81358e-05	0.00119722
HALLMARK_G2M_CHECKPOINT_5	CKS2,PAFAH1B1,SMC4	0.000428964	0.000225058	0.000824417
HALLMARK_APICAL_SURFACE_1	AFAP1L2,APP,EPHB4,FLOT2,IL2RB,IL2RG	0.000428907	2.32923e-05	0.00121555
HALLMARK_HEME_METABOLISM_4	CA2,EPB42,SLC4A1	0.00041307	0.000347858	0.000539543
HALLMARK_KRAS_SIGNALING_DN_1	BARD1,KRT1,KRT13,KRT4,KRT5,LYPD3,PAX3,RIBC2,RYR1,RYR2,SOX10,ZBTB16	0.000410435	0.000301361	0.000621973
HALLMARK_PI3K_AKT_MTOR_SIGNALING_5	ACACA,MAP3K7,PDK1,TIAM1,UBE2N,YWHAB	0.000378174	0.000126123	0.000866999
HALLMARK_COMPLEMENT_5	ANXA5,CASP3,F8,GNAI3,HSPA5,LYN,WAS	0.000371818	7.26054e-05	0.000952108
HALLMARK_MYC_TARGETS_V1_7	MRPL23,RANBP1,SERBP1,UBA2	0.000346705	3.99697e-05	0.000941585
HALLMARK_MITOTIC_SPINDLE_7	BIN1,CENPJ,CKAP5,HDAC6,KLC1,NET1,PLK1	0.000345085	0.000192729	0.000640564
HALLMARK_P53_PATHWAY_2	HRAS,POLH,RGS16,ST14,TGFB1,TP63	0.000343544	0.000391165	0.00025119
HALLMARK_G2M_CHECKPOINT_17	CHEK1,HMGB3,SAP30,SUV39H1,SYNCRIP,TMPO	0.00030483	0.000166592	0.000572929
HALLMARK_NOTCH_SIGNALING_2	DLL1,HES1,NOTCH1,NOTCH2	0.000299171	0.000303397	0.000290977
HALLMARK_MITOTIC_SPINDLE_17	CDK5RAP2,ECT2,MAP3K11,PAFAH1B1	0.000299132	0.000343513	0.00021306
HALLMARK_APOPTOSIS_4	BMF,CREBBP,GADD45A	0.000294128	5.56553e-05	0.00075662
HALLMARK_E2F_TARGETS_7	HNRNPD,MELK,NAP1L1	0.000293054	6.08924e-05	0.000743307
HALLMARK_MYOGENESIS_4	BAG1,CRYAB,CSRP3,DAPK2,HDAC5,MYF6,PDE4DIP,RB1,SPARC,TPM2	0.00026023	0.000104677	0.00056191
HALLMARK_MYC_TARGETS_V1_4	CUL1,PSMB3,SSBP1,TCP1,U2AF1	0.000235419	3.55888e-05	0.000622969
HALLMARK_ANDROGEN_RESPONSE_3	PIAS1,RPS6KA3	0.000224069	0.000137335	0.00039228
HALLMARK_OXIDATIVE_PHOSPHORYLATION_4	IDH1,LDHB,NDUFA5,NDUFB1	0.00021182	6.07961e-05	0.000504715
HALLMARK_G2M_CHECKPOINT_4	BCL3,CCNB2,E2F3,HIF1A,HNRNPD,KIF15,LMNB1,MAPK14,PRC1,TFDP1	0.000178092	5.84495e-05	0.000410127
HALLMARK_E2F_TARGETS_15	ATAD2,MCM2,PA2G4,PDS5B	0.000166694	0.000147546	0.00020383
HALLMARK_PANCREAS_BETA_CELLS_1	ISL1,LMO2,SRP14,SRP9	0.00016421	3.47673e-05	0.00041525
HALLMARK_IL2_STAT5_SIGNALING_6	IL10,IRF6,IRF8,MAFF	0.000162486	0.000230525	3.05321e-05
HALLMARK_G2M_CHECKPOINT_7	KATNA1,STAG1	0.00015555	0.000162824	0.000141444
HALLMARK_PI3K_AKT_MTOR_SIGNALING_9	DDIT3,DUSP3,LCK,PLCG1	0.00015118	2.22611e-05	0.000401204
HALLMARK_DNA_REPAIR_4	POLR2H,RFC3,VPS28	0.000138473	5.06177e-05	0.000308859
HALLMARK_XENOBIOTIC_METABOLISM_4	CYP17A1,HSD11B1,IGF1,IGFBP4	0.000120247	2.61511e-05	0.000302736
HALLMARK_TGF_BETA_SIGNALING_1	ENG,FNTA,ID3,JUNB,SMAD1,SMAD3,SMAD7	0.000119398	6.31709e-05	0.000228443
HALLMARK_UV_RESPONSE_UP_5	ARRB2,BID,FURIN,MMP14	0.000119273	4.86906e-05	0.00025616
HALLMARK_ALLOGRAFT_REJECTION_6	CD80,GZMB,HLA-DRA,SRGN,TAPBP,TLR3	0.000111017	2.29577e-05	0.000281797
HALLMARK_UV_RESPONSE_DN_4	ACVR2A,ADD3,ANXA2,BHLHE40,CITED2,GJA1,IGF1R,TGFBR3	0.000107262	5.97604e-05	0.000199387
HALLMARK_MITOTIC_SPINDLE_19	ABL1,ARFIP2,LRPPRC,MAP1S,NEDD9,UXT,WASF2	7.93848e-05	9.72104e-05	4.48141e-05
HALLMARK_IL6_JAK_STAT3_SIGNALING_3	IL6ST,IRF1,LTB,TNFRSF1A,TNFRSF1B	6.39857e-05	2.18537e-06	0.000183841
HALLMARK_UV_RESPONSE_UP_4	BAK1,CCNE1,CDK2,CEBPG,DDX21	6.37676e-05	5.05152e-05	8.94693e-05
HALLMARK_OXIDATIVE_PHOSPHORYLATION_3	ATP6V1E1,CYCS,DLAT,PDHB,SLC25A4,VDAC1	5.40444e-05	4.2267e-05	7.68854e-05
HALLMARK_G2M_CHECKPOINT_3	BIRC5,E2F4	4.63597e-05	1.09707e-05	0.000114993
HALLMARK_IL2_STAT5_SIGNALING_3	BATF3,BMPR2,GABARAPL1,GATA1,PLSCR1,TNFSF10	4.25007e-05	1.47806e-05	9.62609e-05
HALLMARK_UV_RESPONSE_UP_6	COL2A1,ENO2,H2AFX,LHX2,MSX1,TUBA4A	3.43181e-05	2.75532e-05	4.74379e-05
HALLMARK_SPERMATOGENESIS_3	EZH2,HSPA2,SIRT1	3.38871e-05	1.41707e-06	9.68593e-05
HALLMARK_COAGULATION_2	CFI,CPN1,F2,FURIN,MMP1,TIMP1,VWF	3.2784e-05	1.03308e-05	7.63297e-05
HALLMARK_E2F_TARGETS_1	CDKN3,HMMR,PMS2,POLE,RACGAP1,RPA1,SUV39H1,TRA2B,TRIP13	2.7125e-05	1.20624e-05	5.63373e-05
HALLMARK_MITOTIC_SPINDLE_6	BUB1,DYNLL2	1.58832e-05	8.1857e-06	3.08118e-05

## Sheet: BRCA-case
** Attention map of the subnetworks in ORAL-case
** SUBNETWORK column indicates each subnetwork
** GENES column indicates genes that belong to each subnetwork
** OVERALL column indicates the attention values when passed the entire dataset (ie, training+ test)
** TRAI column indicates the attention values when passed only the training set
** TRAI column indicates the attention values when passed only the test set
SUBNETWORK	GENES	OVERALL	TRAIN	TEST
HALLMARK_TNFA_SIGNALING_VIA_NFKB_6	CCND1,CEBPB,CFLAR,ETS2,FOS,GADD45A,MAP3K8,MYC,NFE2L2,SMAD3,SPHK1,TNF,TRAF1,TRIB1	0.078991	0.073948	0.09062
HALLMARK_APICAL_JUNCTION_5	ACTB,ACTG1,B4GALT1,CLDN6,CTNNA1,FLNC,GRB7,HRAS,ITGB1,KRT31,MYH10,NEXN,PFN1,PIK3R3,PLCG1,PTK2,SIRPA,SKAP2,SYK,VASP,VCL,WASL	0.0668502	0.0690213	0.0618437
HALLMARK_COMPLEMENT_2	ACTN2,C1QA,C1R,C3,CALM1,CASP1,CASP4,CBLB,CD59,CFB,CLU,CP,DOCK4,FN1,GATA3,GNB2,GNB4,GNGT2,GRB2,GZMB,ITGAM,LCK,LTF,MMP14,PDGFB,PIK3CG,PLAT,PLAUR,PLSCR1,PPP2CB,S100A9,SERPINE1,SERPING1,SRC,TIMP1,TIMP2,USP15	0.0356065	0.0339366	0.0394576
HALLMARK_IL2_STAT5_SIGNALING_1	ABCB1,CCNE1,CDC6,HUWE1,IL2RB,IRF4,NFIL3,SOCS2,TNFRSF1B,TNFRSF8,TNFRSF9	0.0327088	0.0325751	0.0330172
HALLMARK_APOPTOSIS_7	AIFM3,APP,BAX,BCAP31,BCL10,BID,BIRC3,CASP4,CASP8,CD44,CFLAR,EBP,ERBB2,GSN,HMGB2,LMNA,PAK1,PTK2,ROCK1,TIMP2,TNFSF10	0.0298083	0.028283	0.0333257
HALLMARK_GLYCOLYSIS_3	ANGPTL4,EGFR,GMPPB,HMMR,LDHA,MET,PAXIP1,PPIA,SOX9	0.0269544	0.0262279	0.0286298
HALLMARK_G2M_CHECKPOINT_14	DMD,INCENP,KIF2C,KPNA2,MYC,NDC80,PLK1,PML,PTTG1,SMARCC1,TRA2B	0.0235791	0.0232886	0.0242489
HALLMARK_TNFA_SIGNALING_VIA_NFKB_7	BCL3,BCL6,BIRC2,GEM,IL1B,MAP2K3,NFIL3,NFKB2,PLAUR,RELA,SDC4,TNFRSF9,TNIP1	0.0208297	0.0174371	0.0286529
HALLMARK_INFLAMMATORY_RESPONSE_2	CCL5,HIF1A,IL10,IL1R1,LCK,MET,MMP14,MYC,NFKB1,NFKBIA,NMI,NOD2,VIP	0.0205973	0.0201812	0.0215567
HALLMARK_XENOBIOTIC_METABOLISM_2	ACP1,APOE,CYB5A,CYFIP2,EPHA2,HRG,KARS,MTHFD1,PLG,PPARD,SHMT2	0.0200143	0.0215249	0.0165309
HALLMARK_E2F_TARGETS_5	AURKB,BRCA1,CCNE1,CDC20,CDKN2C,EXOSC8,GINS3,IPO7,MAD2L1,MCM7,POLA2,PRIM2,PTTG1,RAD1,RAD21,RANBP1,SYNCRIP,TK1,TUBB,XPO1	0.0184662	0.0172842	0.0211919
HALLMARK_E2F_TARGETS_1	CDKN3,HMMR,PMS2,POLE,RACGAP1,RPA1,SUV39H1,TRA2B,TRIP13	0.0182986	0.0166255	0.0221568
HALLMARK_MITOTIC_SPINDLE_5	AURKA,BCAR1,CDC27,DLG1,ITSN1,KIF3B,NEK2,VCL,WASF1	0.0177401	0.0162697	0.0211309
HALLMARK_GLYCOLYSIS_1	DCN,DSC2,EGLN3,ELF3,GLRX,GMPPA,GOT2,PKP2,PYGB,PYGL,VEGFA	0.0173097	0.0176122	0.0166122
HALLMARK_MYC_TARGETS_V1_3	KPNA2,KPNB1,MCM6,NPM1,PCNA,PSMA1,PSMA2,RPL34,SMARCC1,SNRPA,SNRPA1,SNRPD1	0.0170391	0.0177403	0.0154221
HALLMARK_PI3K_AKT_MTOR_SIGNALING_4	CSNK2B,GRB2,IRAK4,MAP2K6,MAPKAP1,MKNK1,PFN1,PRKAA2,SFN,SLA,SLC2A1,TRIB3	0.0165502	0.0162925	0.0171447
HALLMARK_DNA_REPAIR_2	ERCC1,ERCC4,GTF2H3,NUDT21,PCNA,POLB,POLR2D,TAF1C,TAF6,UMPS	0.0165147	0.016091	0.0174917
HALLMARK_INFLAMMATORY_RESPONSE_1	CD14,CDKN1A,GNAI3,INHBA,ITGA5,LCP2,LTA,LYN,OSMR,RAF1,RELA,RGS16,TNFRSF1B	0.015514	0.0149898	0.0167228
HALLMARK_UV_RESPONSE_DN_1	APBB2,ERBB2,KALRN,LTBP1,MET,PDGFRB,PRKCA,RBPMS,SMAD3,VAV2	0.0149435	0.0154982	0.0136642
HALLMARK_G2M_CHECKPOINT_16	ARID4A,CCND1,CCNT1,CENPA,CENPE,RPS6KA5	0.0124661	0.0111744	0.0154448
HALLMARK_G2M_CHECKPOINT_8	AURKB,CDC25B,DBF4,DR1,ESPL1,HIST1H2BK,MAD2L1,WRN	0.0124412	0.0117977	0.0139251
HALLMARK_ESTROGEN_RESPONSE_LATE_2	AFF1,BAG1,CCNA1,CCND1,CDC20,CDC6,CDH1,IL6ST,JAK1,MAPK13,MAPT,PGR,RBBP8,RPS6KA2,SGK1,SLC9A3R1,XBP1	0.0121245	0.0115913	0.0133541
HALLMARK_MYC_TARGETS_V1_11	ETF1,GSPT1,HNRNPD,MCM2,MCM7,NOP16,NOP56,PSMD8,SET,TFDP1,UBE2L3	0.0111126	0.0108945	0.0116155
HALLMARK_HEME_METABOLISM_2	ANK1,BTRC,EPB41,GATA1,GCLC,KAT2B,LMO2,OPTN,RHAG,TAL1,UBAC1,YPEL5	0.0110105	0.0102758	0.0127046
HALLMARK_E2F_TARGETS_10	AURKA,CDK4,CDKN2A,CHEK1,DNMT1,EED,H2AFX,MCM5,MCM6,MYC,PRKDC	0.0107941	0.0124965	0.00686835
HALLMARK_APOPTOSIS_8	BCL2L1,CASP2,CASP3,CASP9,CCNA1,CDC25B,DDIT3,DIABLO,FAS,H1F0,MMP2,PPP2R5B,RETSAT	0.0104842	0.0102601	0.011001
HALLMARK_BILE_ACID_METABOLISM_1	ACSL1,NR1H4,NR3C2,PEX1,PEX11A,PEX12,PEX16,PEX19,PEX26,PEX6,PHYH,RXRA,RXRG,SULT2B1	0.00931307	0.00909523	0.00981543
HALLMARK_KRAS_SIGNALING_DN_1	BARD1,KRT1,KRT13,KRT4,KRT5,LYPD3,PAX3,RIBC2,RYR1,RYR2,SOX10,ZBTB16	0.0092981	0.00969639	0.00837962
HALLMARK_TGF_BETA_SIGNALING_3	BMPR1A,BMPR2,FKBP1A,ID1,SKI,SKIL,SMAD6,SMURF1,TGFB1	0.00887401	0.00920276	0.00811592
HALLMARK_HYPOXIA_4	DDIT3,EGFR,FOS,FOSL2,GLRX,GRHPR,JUN,MAFF,MAP3K1,NEDD4L,NFIL3,NR3C1,PPARGC1A,PRKCA,S100A4,SLC2A1,TGFB3,TPI1,VHL	0.00854093	0.00970005	0.00586798
HALLMARK_APOPTOSIS_3	BRCA1,CASP1,CDKN1B,DCN,IL18,NEDD9,TAP1,VDAC2	0.00849437	0.0082675	0.00901752
HALLMARK_MITOTIC_SPINDLE_9	ARHGDIA,CLASP1,CTTN,CYTH2,KATNA1,PCM1,PRC1,PREX1	0.00797001	0.00709674	0.00998379
HALLMARK_KRAS_SIGNALING_UP_1	ADAM17,BIRC3,IGF2,IGFBP3,LAPTM5,PLAT,PLAU,PLAUR,PTBP2,TNFAIP3,TRAF1	0.00767725	0.00800685	0.00691719
HALLMARK_IL6_JAK_STAT3_SIGNALING_1	CCL7,CCR1,CSF2,CSF2RA,IL1B,IL1R1,ITGB3,MYD88,PLA2G2A,SOCS3	0.00762628	0.00754986	0.00780252
HALLMARK_MITOTIC_SPINDLE_13	EZR,KATNB1,NCK2,NDC80,RANBP9	0.0075661	0.00645026	0.0101392
HALLMARK_XENOBIOTIC_METABOLISM_1	ADH5,ASL,CYP2C18,ESR1,F10,FAH,FBP1,HMOX1,LCAT,PTGES3,TGFB2,TNFRSF1A	0.00750575	0.00781893	0.00678356
HALLMARK_UV_RESPONSE_DN_8	ABCC1,CAV1,DAB2,MGMT,SDC2,SPOP,ZMIZ1	0.00742414	0.00753849	0.00716047
HALLMARK_ESTROGEN_RESPONSE_LATE_4	AGR2,CD44,NRIP1,PDZK1,TFF1,TSTA3	0.0073768	0.00687789	0.0085273
HALLMARK_MITOTIC_SPINDLE_8	ARHGAP10,CDC42,CDC42EP2,CDC42EP4,DYNC1H1,GSN,LATS1,NIN,PALLD,SORBS2	0.00736214	0.00750303	0.00703725
HALLMARK_FATTY_ACID_METABOLISM_2	ALDOA,ETFDH,GLUL,HADHB,HMGCL,HMGCS2,HSP90AA1,MDH1,PDHA1,PDHB	0.00734667	0.00744129	0.00712848
HALLMARK_IL6_JAK_STAT3_SIGNALING_2	A2M,CBL,CD14,CD38,CNTFR,CSF2RB,CSF3R,GRB2,IFNAR1,IL4R,IRF9,JUN,LEPR,PTPN1,PTPN11,PTPN2,SOCS1,STAM2,STAT1,STAT2,STAT3,TLR2,TNF,TYK2	0.00731531	0.0076901	0.00645104
HALLMARK_E2F_TARGETS_9	CHEK2,HMGA1,HMGB3,KPNA2,LBR,MCM4,PCNA,PLK1,PSMC3IP,SMC1A,SPC25,TUBG1,UBE2S	0.00721785	0.00724613	0.00715262
HALLMARK_OXIDATIVE_PHOSPHORYLATION_1	ACAT1,ATP6V1G1,BAX,COX17,CS,CYB5A,DLD,DLST,ETFDH,FH,GLUD1,HADHA,HADHB,HTRA2,MDH1,PDHA1,PDHX,PDP1,TIMM8B,TOMM22	0.00708548	0.00739949	0.00636136
HALLMARK_ADIPOGENESIS_1	ACLY,CHUK,COQ3,ECHS1,FABP4,GPX3,LIPE,PDCD4,PPM1B,RIOK3,RNF11,SDHB,SLC5A6,SORBS1,UBQLN1,YWHAG	0.00611674	0.00632703	0.0056318
HALLMARK_G2M_CHECKPOINT_1	AURKA,BUB3,CDC6,CDK1,CUL1,FBXO5,MKI67,NEK2,SMC1A,TNPO2,YTHDC1	0.00608767	0.00612147	0.00600972
HALLMARK_PROTEIN_SECRETION_1	AP2B1,AP3B1,ARF1,ARFIP1,ATP1A1,CAV2,CLTA,CLTC,COG2,COPE,EGFR,GNAS,GOSR2,ICA1,RPS6KA3,SH3GL2,SNAP23,STX12,STX7,TMED10,TOM1L1,USO1,VAMP7	0.00584486	0.007005	0.00316956
HALLMARK_APICAL_JUNCTION_3	ACTA1,ACTN1,ACTN2,ADAM15,ARHGEF6,CAP1,CDH1,COL17A1,CTNND1,DSC1,EGFR,EVL,GNAI2,ICAM2,ICAM4,IKBKG,IRS1,ITGB4,JUP,LIMA1,MAPK14,MSN,MYL9,NF1,NF2,PECAM1,PIK3CB,PTEN,PTPRC,RAC2,RASA1,SDC3,SHC1,TRAF1,VAV2,VCAM1,ZYX	0.00581313	0.00664409	0.00389694
HALLMARK_MTORC1_SIGNALING_2	BUB1,CANX,DDIT3,GAPDH,GSK3B,HSPA4,HSPA5,HSPD1,IDI1,MCM2,NFIL3,NFYC,NUPR1,PLK1,PNP,PRDX1,PSMA3,PSMA4,PSMB5,PSMC2,PSMC6,PSMD14,PSME3,RAB1A,RPN1,SEC11A,SLA,SQSTM1,STIP1,TBK1,TOMM40,TPI1,TRIB3,TUBA4A,UBE2D3,UCHL5,UFM1,USO1	0.00579264	0.00556058	0.00632778
HALLMARK_UNFOLDED_PROTEIN_RESPONSE_4	ATF3,CEBPG,DCP1A,DCTN1,DKC1,EIF4EBP1,EXOSC10,EXOSC4,EXOSC5,EXOSC9	0.00578956	0.00625292	0.00472103
HALLMARK_MYC_TARGETS_V1_5	CDC45,CDK2,FBL,GNL3,NOLC1,PA2G4,PHB2,RFC4,XPOT	0.00562532	0.00615038	0.0044145
HALLMARK_PEROXISOME_1	ABCD1,ABCD2,ABCD3,ACOT8,ACOX1,CAT,CDK7,CRAT,ECH1,EHHADH,EPHX2,ERCC3,FIS1,GNPAT,GSTK1,HAO2,HMGCL,HSD17B4,IDE,IDH1,IDH2,LONP2,MLYCD,MVP,NR1I2,NUDT19,PEX13,PEX14,PEX2,PEX5,PRDX5,SCP2,SLC27A2	0.00561547	0.006384	0.00384323
HALLMARK_P53_PATHWAY_1	BAIAP2,BAK1,CDKN2AIP,DDB2,DNTTIP2,EPHA2,FOS,IER3	0.00561271	0.00566057	0.00550236
HALLMARK_MITOTIC_SPINDLE_11	APC,ARHGEF7,BCR,CDC42EP1,MARCKS,OPHN1,SMC4,TPX2	0.00559028	0.00529197	0.00627821
HALLMARK_IL2_STAT5_SIGNALING_2	BCL2,BCL2L1,CASP3,CCND2,CD44,ECM1,IGF1R,MAPKAPK2,MYC,NDRG1,PHLDA1,PIM1,TIAM1,TRAF1	0.00557225	0.00646211	0.00352022
HALLMARK_TNFA_SIGNALING_VIA_NFKB_2	CCL5,CDKN1A,DNAJB4,HES1,NFKB1,REL,SOCS3,SQSTM1,ZFP36	0.00539226	0.00522698	0.00577341
HALLMARK_DNA_REPAIR_9	DDB2,ELL,GTF2F1,GTF2H5,PNP,POLR1D,POLR2C,POLR2E,POLR2F,POLR2G,RAD51,RFC4,RPA2,TAF9,TP53,USP11	0.00523487	0.00629646	0.00278683
HALLMARK_ESTROGEN_RESPONSE_LATE_3	ASS1,DNAJC1,ID2,PLK4,SERPINA3,TIAM1	0.00518565	0.00499886	0.0056164
HALLMARK_INTERFERON_GAMMA_RESPONSE_6	CASP4,EIF2AK2,EPSTI1,IFI35,IRF8,IRF9,LCP2,MYD88,NFKB1,NFKBIA,RBCK1,TNFAIP3	0.00493005	0.00539533	0.00385712
HALLMARK_INTERFERON_ALPHA_RESPONSE_3	BATF2,ISG15,NMI,PSMB8,PSMB9,PSME1,RNF31,STAT2,TRIM5,UBA7,UBE2L6,USP18	0.0049237	0.00511722	0.00447744
HALLMARK_G2M_CHECKPOINT_9	CCNA2,CDK4,CDKN1B,CDKN2C,MCM3,MCM5,MCM6,PDS5B,PRMT5,RBL1,XPO1	0.00456672	0.00460542	0.00447747
HALLMARK_DNA_REPAIR_3	CETN2,ERCC5,ERCC8,FEN1,HPRT1,LIG1,POLD1,POLD4,POLH,POLL,POLR2A,SDCBP,VPS37B	0.00428089	0.00486769	0.00292772
HALLMARK_HYPOXIA_3	ALDOA,ENO1,ENO2,HK1,HOXB9,PDGFB,PNRC1,SDC4	0.00425313	0.00483506	0.00291119
HALLMARK_MITOTIC_SPINDLE_2	ARHGAP27,ARHGEF11,CENPE,CEP250,KIF4A,KIF5B,KIFAP3,LLGL1,LMNB1,RACGAP1,RASA1,TUBA4A	0.0041199	0.00467559	0.00283848
HALLMARK_COMPLEMENT_3	CASP7,CD46,F3,F7,ITIH1,JAK2,LCP2,PLG,S100A12,USP8	0.00411408	0.00394004	0.00451542
HALLMARK_EPITHELIAL_MESENCHYMAL_TRANSITION_3	COL4A1,FBLN1,FBN1,ITGB5,LAMA1,MMP2,MMP3,NID2,TIMP1,TNC,VCAN	0.00409909	0.00412182	0.00404669
HALLMARK_APICAL_JUNCTION_2	BAIAP2,CLDN4,CLDN5,CLDN7,CLDN8,JAM3,SRC	0.00409549	0.00436727	0.00346876
HALLMARK_APOPTOSIS_9	CASP6,CCND1,CTNNB1,IRF1,JUN,LGALS3,PMAIP1,PSEN1,SQSTM1,TNF	0.00402914	0.00464778	0.00260254
HALLMARK_MITOTIC_SPINDLE_12	BRCA2,CDK1,FBXO5,FLNB,SPTAN1,TRIO,TSC1	0.00402797	0.00367308	0.00484633
HALLMARK_TNFA_SIGNALING_VIA_NFKB_5	CEBPD,EGR1,FOSL1,HBEGF,JUN,MAFF,MXD1,NFKBIA,NR4A1,PLAU,SERPINE1,TANK,TNFAIP3,TNIP2,TUBB2A	0.003979	0.00449687	0.0027848
HALLMARK_E2F_TARGETS_4	CDCA3,CDK1,CSE1L,ESPL1,KIF2C,MKI67,MLH1,NME1,POLD3,PPP1R8,SMC4,SNRPB,SSRP1,XRCC6	0.00397411	0.0041759	0.00350876
HALLMARK_INTERFERON_GAMMA_RESPONSE_2	C1R,C1S,IFIT3,NOD1,PSME1,PSME2	0.00388193	0.00394548	0.00373537
HALLMARK_G2M_CHECKPOINT_10	ATRX,BARD1,CASP8AP2,CTCF,CUL3,EZH2,FANCC,H2AFZ,HIRA,HMGA1,ILF3,NUP98,RBM14,UBE2S	0.00382275	0.00413006	0.0031141
HALLMARK_G2M_CHECKPOINT_18	CDC7,CDKN3,CUL4A,E2F1,H2AFX,KPNB1,MTF2,TOP2A	0.00377152	0.00307727	0.00537248
HALLMARK_IL2_STAT5_SIGNALING_4	APLP1,BMP2,CD86,CTLA4,IL10RA,ITGAV,PNP,SPP1	0.00364618	0.00436738	0.00198309
HALLMARK_BILE_ACID_METABOLISM_2	ABCD1,ABCD2,ABCD3,AR,NEDD4,NR0B2,NR1I2,PEX13,SLC23A2,SLC27A2	0.0035445	0.00373048	0.00311564
HALLMARK_GLYCOLYSIS_2	ALDOA,ALDOB,AURKA,B4GALT1,CD44,CDK1,FKBP4,GOT1,GPC1,IGFBP3,MDH1,MDH2,MIF,PC,PDK3,SPAG4,TGFA,TPI1,TXN,VCAN	0.0031703	0.00334974	0.0027565
HALLMARK_E2F_TARGETS_12	BRCA2,CCNB2,LIG1,MYBL2,NUP153,PPM1D,RFC2,STAG1,STMN1,TACC3	0.00315963	0.00367121	0.00197992
HALLMARK_ESTROGEN_RESPONSE_LATE_1	BCL2,FOS,JAK2,NCOR2,PTPN6,RABEP1,SFN,SIAH2,XRCC3	0.00312806	0.00362419	0.00198397
HALLMARK_G2M_CHECKPOINT_13	ABL1,BUB1,EXO1,HNRNPU,PRIM2,RPA2,SMAD3,STMN1	0.00311281	0.00308392	0.00317944
HALLMARK_APOPTOSIS_2	BIK,BNIP3L,CAV1,MCL1,TGFB2,TIMP3,XIAP	0.00310574	0.00306676	0.00319563
HALLMARK_APOPTOSIS_6	ATF3,BCL2L10,BGN,DNAJA1,ERBB3,F2,FASLG,GNA15,HMOX1,HSPB1,IER3,KRT18,LEF1,PEA15,SATB1,SPTAN1,TOP2A	0.00303168	0.00348235	0.00199243
HALLMARK_KRAS_SIGNALING_DN_2	DCC,KLK7,KRT15,MX1,PTPRJ,THNSL2	0.00303119	0.00338514	0.002215
HALLMARK_HYPOXIA_1	AKAP12,ALDOB,ALDOC,ATF3,CAV1,CDKN1A,DCN,ERRFI1,ETS1,GAPDH,HSPA5,MIF,MT2A,PDK3,PIM1,SDC2,VEGFA	0.002971	0.00337252	0.00204508
HALLMARK_WNT_BETA_CATENIN_SIGNALING_2	CUL1,HDAC5,HEY2,JAG2,KAT2A,NCOR2,NOTCH4,NUMB,SKP2	0.00289588	0.00305712	0.00252406
HALLMARK_HEDGEHOG_SIGNALING_1	CDK6,CRMP1,DPYSL2,HEY1,HEY2,L1CAM,NRP1,NRP2,PML,VEGFA	0.00286824	0.00311751	0.00229343
HALLMARK_NOTCH_SIGNALING_2	DLL1,HES1,NOTCH1,NOTCH2	0.00274339	0.00236602	0.00361363
HALLMARK_E2F_TARGETS_3	CDKN1B,GINS4,PSIP1,RFC1,SPC24,WEE1	0.00268603	0.00240046	0.00334456
HALLMARK_SPERMATOGENESIS_3	EZH2,HSPA2,SIRT1	0.00265842	0.00271476	0.00252851
HALLMARK_MYOGENESIS_6	ADAM12,CDKN1A,HSPB8,KIFC3,MB,MYOZ1,PSEN2,TNNC2,TNNT3,TPM3	0.00264146	0.00276506	0.00235642
HALLMARK_COMPLEMENT_1	C9,CASP10,CASP9,CFH,F10,F2,F5,FYN,GNG2,HSPA1A,LRP1,PIK3CA,PIK3R5,PSMB9,RAF1,USP14,USP16	0.00261512	0.00284899	0.00207581
HALLMARK_MYC_TARGETS_V2_2	BYSL,EXOSC5,HSPE1,MCM5,MYC,NPM1,PA2G4,PLK1	0.00256764	0.00289567	0.00181122
HALLMARK_UV_RESPONSE_DN_4	ACVR2A,ADD3,ANXA2,BHLHE40,CITED2,GJA1,IGF1R,TGFBR3	0.00252584	0.0024875	0.00261424
HALLMARK_G2M_CHECKPOINT_2	CDC27,CDC45,KIF11,MCM2,NCL,POLA2,PRPF4B,RACGAP1,UPF1	0.00241747	0.00262746	0.00193323
HALLMARK_E2F_TARGETS_2	BIRC5,CDKN1A,CKS1B,EZH2,GINS1,LMNB1,LUC7L3,NUDT21,RPA3,SLBP,TMPO,TP53,UBE2T,USP1	0.00230707	0.00244351	0.00199242
HALLMARK_ALLOGRAFT_REJECTION_2	ABI1,ACVR2A,AKT1,APBB1,B2M,BCL3,CCL5,CCL7,CCND2,CCR1,CCR2,CD247,CD3D,CD40,CD8A,CSK,CXCR3,EGFR,ETS1,FASLG,HCLS1,HIF1A,HLA-DOB,IFNG,IFNGR1,IFNGR2,IKBKB,IL1B,IL27RA,IL2RG,INHBA,IRF4,IRF7,ITGB2,LCK,MAP3K7,MMP9,NCK1,SOCS5,STAT4,TAP1,TGFB1,TLR2,TRAF2,TRAT1,UBE2D1,UBE2N,WAS,ZAP70	0.00222502	0.00257961	0.00140733
HALLMARK_PROTEIN_SECRETION_3	AP1G1,AP2M1,ARCN1,COPB1,MAPK1,OCRL,RAB14,RAB5A,YKT6	0.00211963	0.00262603	0.000951856
HALLMARK_E2F_TARGETS_13	CDC25A,HMGB2,HUS1,MSH2,POP7,RAD50,RAN,RPA2,SMC3	0.00211364	0.00226432	0.00176615
HALLMARK_ADIPOGENESIS_2	ABCA1,ANGPTL4,APOE,ARAF,CDKN2C,COQ5,COQ9,MAP4K3,PLIN2,PPARG,UBC	0.00210619	0.00248792	0.00122593
HALLMARK_EPITHELIAL_MESENCHYMAL_TRANSITION_1	ADAM12,BGN,CD44,COL1A1,COL3A1,COL7A1,CXCL12,DCN,ELN,FAP,FAS,FBLN2,FBN2,FGF2,FLNA,FMOD,FN1,GPC1,IGFBP3,ITGA2,ITGA5,ITGAV,ITGB1,ITGB3,LAMC1,LAMC2,LOX,LRP1,MATN2,MMP14,PFN2,PLAUR,PTX3,SAT1,SDC1,SLIT2,SPARC,SPP1,TGFB1,TGFBI,TGM2,THBS1,THBS2,TIMP3,TPM2,TPM4,VIM	0.00209161	0.00214922	0.00195876
HALLMARK_PI3K_AKT_MTOR_SIGNALING_8	CDK1,CDKN1B,E2F1,EGFR,MAP2K3,NCK1,PLCB1,PRKAG1,PTEN,UBE2D3	0.00207854	0.00188504	0.00252475
HALLMARK_MITOTIC_SPINDLE_7	BIN1,CENPJ,CKAP5,HDAC6,KLC1,NET1,PLK1	0.00187829	0.0018502	0.00194309
HALLMARK_ALLOGRAFT_REJECTION_3	BRCA1,FCGR2B,IL4R,ITGAL,PF4,STAT1,TAP2	0.00160832	0.00158277	0.00166722
HALLMARK_MYC_TARGETS_V1_13	CDC20,PRDX3,PSMD14,USP1,XRCC6	0.00160657	0.00194331	0.000830025
HALLMARK_ESTROGEN_RESPONSE_EARLY_3	ABLIM1,BAG1,CCND1,FHL2,KRT13,KRT15,KRT19,MAPT,MED24,MYC,PGR,PMAIP1,RARA,RPS6KA2,SVIL,XBP1	0.00158433	0.00158224	0.00158917
HALLMARK_MYOGENESIS_2	ABLIM1,ACTN2,ACTN3,AK1,ANKRD2,BIN1,CLU,COL3A1,CTF1,DES,DMPK,DTNA,EIF4A2,FGF2,GABARAPL2,IFRD1,IGF1,IGFBP3,MEF2C,MEF2D,MYBPC3,MYOM2,OCEL1,PDLIM7,PPP1R3C,PRNP,PTGIS,SCD,SGCG,SORBS3,TNNI1,TNNI2,TNNT1,TNNT2,WWTR1	0.00148763	0.00180946	0.000745475
HALLMARK_MYOGENESIS_3	ACHE,ACTA1,ACTC1,AKT2,APP,CD36,CKM,COL1A1,COL6A2,COX6A2,DMD,ENO3,GSN,HSPB2,MYL1,PFKM,SPEG,SVIL,TCAP	0.00147402	0.0016645	0.00103477
HALLMARK_WNT_BETA_CATENIN_SIGNALING_4	AXIN1,CCND2,CSNK1E,DLL1,HDAC2,HEY1,JAG1,LEF1,MYC,NOTCH1,PPARD,RBPJ,TP53	0.00142184	0.00149141	0.00126141
HALLMARK_ESTROGEN_RESPONSE_EARLY_2	AFF1,HR,KRT18,NCOR2,RHOBTB3	0.00136668	0.00145161	0.00117083
HALLMARK_INTERFERON_ALPHA_RESPONSE_4	CASP1,DHX58,EIF2AK2,IRF2,IRF9,MOV10	0.00134815	0.00120546	0.00167719
HALLMARK_PI3K_AKT_MTOR_SIGNALING_3	ACTR2,CDK2,CDKN1A,MAPK1,RAC1,SQSTM1,STAT2,VAV3	0.00134525	0.00153119	0.000916477
HALLMARK_UV_RESPONSE_UP_3	CASP3,CDC34,CDC5L,FEN1,FKBP4,FOS,HSPA2,MARK2,PRKCD,PRPF3,STIP1	0.00134475	0.00159436	0.000769137
HALLMARK_MYC_TARGETS_V1_16	CCNA2,CLNS1A,EPRS,LSM2,PGK1,PSMC4,PSMD3,SNRPG,TRA2B	0.00133703	0.0015681	0.000804198
HALLMARK_E2F_TARGETS_6	BARD1,BUB1B,CDCA8,CKS2,MCM3,NCAPD2,SPAG5	0.00131098	0.00144585	0.000999968
HALLMARK_EPITHELIAL_MESENCHYMAL_TRANSITION_2	BMP1,DAB2,FBLN5,GADD45A,GEM,LOXL1,LUM,SNAI2,TPM1,VEGFA	0.00130708	0.00124518	0.00144982
HALLMARK_G2M_CHECKPOINT_4	BCL3,CCNB2,E2F3,HIF1A,HNRNPD,KIF15,LMNB1,MAPK14,PRC1,TFDP1	0.00126737	0.00128254	0.00123241
HALLMARK_ESTROGEN_RESPONSE_EARLY_4	AR,CD44,FOS,NRIP1,SIAH2,SOX3,TIAM1	0.00126651	0.00121625	0.0013824
HALLMARK_COMPLEMENT_5	ANXA5,CASP3,F8,GNAI3,HSPA5,LYN,WAS	0.00123727	0.00127173	0.0011578
HALLMARK_MITOTIC_SPINDLE_18	ABI1,ARF6,EPB41,INCENP,NCK1,SPTBN1,TOP2A	0.00109733	0.00130431	0.000620023
HALLMARK_TNFA_SIGNALING_VIA_NFKB_1	ATF3,CD44,FOSB,SAT1,ZC3H12A	0.00109187	0.00103587	0.001221
HALLMARK_INTERFERON_GAMMA_RESPONSE_5	FAS,HLA-A,IFNAR2,ISG15,JAK2,NCOA3,PLSCR1	0.00108998	0.00115376	0.000942902
HALLMARK_COAGULATION_1	A2M,C1QA,C3,CLU,F10,F12,F8,F9,FGA,FGG,GSN,MMP2,PF4,PLAT,PLAU,PLG,PROC,SERPINB2,THBS1,TIMP3	0.00104927	0.00128821	0.000498276
HALLMARK_UV_RESPONSE_DN_5	CDKN1B,DLC1,DLG1,FHL2,GRK5,MAP2K5,NR1D2,NRP1,PIK3R3	0.000998453	0.000898639	0.00122862
HALLMARK_MITOTIC_SPINDLE_1	CEP72,KIF2C,PXN,RICTOR,TLK1,WASL	0.000997958	0.000928382	0.0011584
HALLMARK_OXIDATIVE_PHOSPHORYLATION_2	ATP6V1H,CYC1,HSD17B10,IDH2,LDHA,MDH2,OGDH,UQCRC1	0.000953485	0.000999615	0.00084711
HALLMARK_MYC_TARGETS_V1_17	CCT5,G3BP1,HDAC2,KARS,MAD2L1,MCM4,NAP1L1,PABPC1,PABPC4,POLD2,PSMA4	0.000952545	0.00110698	0.000596411
HALLMARK_MTORC1_SIGNALING_3	ACTR2,ACTR3,AURKA,BHLHE40,CDC25A,HSPA9,M6PR,RPA1,TCEA1,YKT6	0.000902337	0.00103506	0.000596274
HALLMARK_DNA_REPAIR_1	CDA,NME1,RAD52,RPA3,TAF13,XPC	0.000886947	0.000844267	0.000985368
HALLMARK_E2F_TARGETS_7	HNRNPD,MELK,NAP1L1	0.000827695	0.000794912	0.000903291
HALLMARK_MTORC1_SIGNALING_1	CALR,CDKN1A,COPS5,DDIT4,DHFR,HSPE1,ITGB2,PSMC4,PSMD13,SLC2A1	0.00082726	0.000670986	0.00118763
HALLMARK_MTORC1_SIGNALING_4	CACYBP,ENO1,GGA2,GTF2H1,HSP90B1,MAP2K3,MCM4,NFKBIB,PSMD12	0.000784889	0.000869373	0.000590069
HALLMARK_INTERFERON_GAMMA_RESPONSE_3	B2M,CASP3,CASP8,CCL5,CDKN1A,CSF2RB,DHX58,HIF1A,HLA-B,HLA-DRB1,IFIT2,IRF2,IRF5,LATS2,MARCH1,PFKP,PIM1,PML,PSMA3,PSMB2,PSMB8,PSMB9,PTPN1,PTPN2,PTPN6,RIPK1,SOCS3,SPPL2A,SRI,STAT1,STAT4,TNFSF10,TRIM25,USP18,XAF1	0.000782629	0.000890186	0.0005346
HALLMARK_ALLOGRAFT_REJECTION_1	BCL10,CCR5,CD3E,CXCL9,ELF4,HLA-A,HLA-E,HLA-G,IFNAR2,IL16,IL2RB,JAK2,LCP2,LYN,PRKCB,PRKCG,PTPRC,SOCS1,SPI1,TNF	0.000746443	0.000833149	0.0005465
HALLMARK_ANDROGEN_RESPONSE_5	CCND1,CDK6,ELK4,NCOA4,UBE2I	0.000739677	0.000617396	0.00102166
HALLMARK_P53_PATHWAY_3	ACVR1B,AK1,ALOX15B,ANKRA2,APP,ATF3,BAX,CCND2,CCND3,CCNG1,CD81,CDK5R1,CDKN1A,CDKN2A,CDKN2B,CEBPA,DCXR,DDIT3,DDIT4,DEF6,DRAM1,EPS8L2,ERCC5,FAS,FBXW7,FGF13,FOXO3,FUCA1,GADD45A,GPX2,HBEGF,HDAC3,HINT1,HIST3H2A,ITGB4,JAG2,JUN,KLF4,MAPKAPK3,MDM2,MXD1,NOTCH1,OSGIN1,PCNA,PHLDA3,PLK2,PLK3,PMM1,PPM1D,PRKAB1,PRMT2,RAD51C,RALGDS,RAP2B,RB1,RCHY1,RETSAT,RPL18,RPL36,RPS12,RPS27L,RXRA,S100A4,SAT1,SDC1,SFN,SOCS1,S…	0.000676375	0.000562966	0.000937896
HALLMARK_APICAL_JUNCTION_1	ACTN3,DLG1,FSCN1,GNAI1,ITGA3,MAPK11,NRAP,TJP1	0.000635322	0.000616415	0.000678923
HALLMARK_E2F_TARGETS_15	ATAD2,MCM2,PA2G4,PDS5B	0.000616948	0.00063613	0.000572716
HALLMARK_COMPLEMENT_4	C1S,EHD1,GNAI2,HNF4A,IRF1,IRF2,RNF4	0.000603481	0.000598392	0.000615216
HALLMARK_HEME_METABOLISM_1	ADD1,ALDH6A1,FBXO7,GCLM,H1F0,HBD,NFE2,RNF123,SPTA1	0.00057556	0.000673258	0.000350266
HALLMARK_IL6_JAK_STAT3_SIGNALING_3	IL6ST,IRF1,LTB,TNFRSF1A,TNFRSF1B	0.000525878	0.000506452	0.000570673
HALLMARK_MITOTIC_SPINDLE_17	CDK5RAP2,ECT2,MAP3K11,PAFAH1B1	0.000492765	0.000521386	0.000426765
HALLMARK_INTERFERON_GAMMA_RESPONSE_7	CASP7,HLA-DMA,IL2RB,MVP,RNF31,SOCS1,STAT2,TAP1,TRIM21,UBE2L6	0.000486513	0.000490192	0.000478029
HALLMARK_UNFOLDED_PROTEIN_RESPONSE_5	ATF4,ATF6,DCP2,EIF2S1,ERN1,TUBB2A	0.000474994	0.000393236	0.000663529
HALLMARK_PI3K_AKT_MTOR_SIGNALING_1	AP2M1,HRAS,MAPK9,PIK3R3,RAF1,RPS6KA1	0.000448503	0.000426729	0.000498713
HALLMARK_PI3K_AKT_MTOR_SIGNALING_10	AKT1S1,MAPK8,MKNK2,MYD88,PRKCB,RPS6KA3,SMAD2	0.000433578	0.000364924	0.000591896
HALLMARK_NOTCH_SIGNALING_1	APH1A,CUL1,DTX1,FBXW11,JAG1,MAML2,NOTCH3,RBX1,SKP1	0.000418119	0.000459169	0.000323456
HALLMARK_SPERMATOGENESIS_2	AKAP4,AURKA,BUB1,CCNA1,CDKN3,CHFR,NCAPH,NF2,PRKAR2A,RFC4	0.000403039	0.000374508	0.00046883
HALLMARK_TGF_BETA_SIGNALING_1	ENG,FNTA,ID3,JUNB,SMAD1,SMAD3,SMAD7	0.000388867	0.00039743	0.000369121
HALLMARK_HEME_METABOLISM_5	HBQ1,MPP1,NCOA4,SNCA,SPTB	0.00038272	0.000332963	0.000497458
HALLMARK_MITOTIC_SPINDLE_19	ABL1,ARFIP2,LRPPRC,MAP1S,NEDD9,UXT,WASF2	0.000382711	0.000398852	0.000345489
HALLMARK_COAGULATION_7	F3,ITGB3,MASP2,MEP1A,SERPINE1,SERPING1	0.000373415	0.000331781	0.000469422
HALLMARK_TGF_BETA_SIGNALING_4	ACVR1,NCOR2,PPP1CA,WWTR1	0.000356088	0.000298582	0.000488697
HALLMARK_IL2_STAT5_SIGNALING_3	BATF3,BMPR2,GABARAPL1,GATA1,PLSCR1,TNFSF10	0.000350318	0.000288055	0.000493896
HALLMARK_UV_RESPONSE_DN_2	MAGI2,PPARG,TGFBR2	0.000348739	0.000446247	0.000123886
HALLMARK_COAGULATION_4	C8G,C9,CPB2,GP1BA,HRG,ITGA2,LRP1,PROS1,RABIF,RAC1	0.00033604	0.000255539	0.000521677
HALLMARK_ALLOGRAFT_REJECTION_6	CD80,GZMB,HLA-DRA,SRGN,TAPBP,TLR3	0.000320982	0.00030014	0.000369043
HALLMARK_PI3K_AKT_MTOR_SIGNALING_11	AKT1,ARHGDIA,ATF1,PPP2R1B,PTPN11,TBK1,TRAF2,TSC2	0.000307697	0.000342132	0.000228289
HALLMARK_UV_RESPONSE_UP_6	COL2A1,ENO2,H2AFX,LHX2,MSX1,TUBA4A	0.000300514	0.000253371	0.000409225
HALLMARK_TGF_BETA_SIGNALING_7	CDH1,MAP3K7,PPP1R15A,RHOA,SMURF2,TGFBR1,TGIF1,UBE2D3	0.000293249	0.000330379	0.000207626
HALLMARK_UV_RESPONSE_UP_2	ATF3,BMP2,CDKN2B,NFKBIA,PARP2,PPIF,PRKACA,SQSTM1	0.000282167	0.00027925	0.000288893
HALLMARK_UV_RESPONSE_DN_9	CACNA1A,DUSP1,IGFBP5,MYC,NFKB1,PIAS3,SMAD7,TJP1	0.000280271	0.000280576	0.000279568
HALLMARK_APOPTOSIS_10	BCL2L11,BCL2L2,CASP7,CCND2,CDKN1A,DFFA,PDCD4,PSEN2,SAT1	0.000269198	0.000263615	0.000282071
HALLMARK_TNFA_SIGNALING_VIA_NFKB_4	BIRC3,FOSL2,IRF1,JUNB,RELB,RIPK2,SERPINB2,TGIF1	0.0002658	0.000271207	0.000253331
HALLMARK_DNA_REPAIR_8	CSTF3,ERCC2,GTF2H1,RFC2,SUPT5H,TAF12	0.000259153	0.000212183	0.000367467
HALLMARK_KRAS_SIGNALING_UP_2	ABCB1,CBL,CSF2RA,ID2,NR0B2,PSMB8,RBM4,SPRY2	0.000249762	0.000253014	0.000242265
HALLMARK_BILE_ACID_METABOLISM_3	ABCA1,APOA1,IDH1,IDH2,PEX7,SULT1B1	0.000246828	0.00022754	0.000291305
HALLMARK_P53_PATHWAY_2	HRAS,POLH,RGS16,ST14,TGFB1,TP63	0.000228465	0.00019631	0.000302615
HALLMARK_SPERMATOGENESIS_1	BRAF,CDK1,KIF2C,PARP2,RAD17,TNP2	0.000208321	0.000206994	0.00021138
HALLMARK_G2M_CHECKPOINT_5	CKS2,PAFAH1B1,SMC4	0.000194156	0.000170812	0.000247986
HALLMARK_IL2_STAT5_SIGNALING_5	BATF,CTSZ,RABGAP1L,SOCS1,TNFRSF18	0.000191115	0.000162281	0.000257605
HALLMARK_INTERFERON_GAMMA_RESPONSE_4	IFIT1,IFITM3,NAMPT,NMI,RIPK2	0.000181323	0.000160722	0.00022883
HALLMARK_G2M_CHECKPOINT_6	CHAF1A,CKS1B,MT2A,MYBL2,UBE2C	0.000175388	0.000167496	0.000193589
HALLMARK_COAGULATION_3	APOA1,APOC1,C1R,C1S,C8A,PDGFB	0.000172432	0.000157485	0.000206901
HALLMARK_MYC_TARGETS_V1_14	CDK4,COPS5,LDHA,PCBP1,PPIA,PSMD1,PTGES3,SRPK1	0.000167187	0.000179344	0.000139153
HALLMARK_DNA_REPAIR_6	DDB1,GTF2B,NME3,POLR2J,RBX1,TSG101	0.00016625	0.000134807	0.000238757
HALLMARK_IL2_STAT5_SIGNALING_6	IL10,IRF6,IRF8,MAFF	0.000153021	0.000137101	0.000189734
HALLMARK_PI3K_AKT_MTOR_SIGNALING_6	CALR,CDK4,CFL1,CLTC,FASLG,GSK3B,MAPK10,PPP1CA,RPTOR	0.000144736	0.000135315	0.000166459
HALLMARK_EPITHELIAL_MESENCHYMAL_TRANSITION_4	APLP1,COL5A1,MMP1	0.000137194	0.000160615	8.31851e-05
HALLMARK_MYC_TARGETS_V1_1	C1QBP,HNRNPC,HSPE1,XPO1	0.000129911	0.000125752	0.000139502
HALLMARK_INTERFERON_GAMMA_RESPONSE_1	CASP1,DDX58,IL4R,IRF1,IRF7,PELI1,PSMA2,PSMB10,SP110,STAT3,TAPBP	0.000128853	0.000121398	0.000146044
HALLMARK_XENOBIOTIC_METABOLISM_3	CD36,CDO1,CYP1A2,CYP2E1,LONP1,POR,SERPINE1,SERTAD1,VTN	0.000127393	0.000120285	0.000143784
HALLMARK_HYPOXIA_5	ATP7A,BCL2,BHLHE40,BTG1,GCK,PFKFB3	0.000127278	0.000119369	0.000145517
HALLMARK_INTERFERON_ALPHA_RESPONSE_1	HLA-C,IFI35,IFIT2,IFIT3,IRF1,TRIM25	0.000126795	0.000103368	0.000180817
HALLMARK_INFLAMMATORY_RESPONSE_3	ACVR2A,EIF2AK2,IL10RA,MEP1A,RIPK2,RNF144B	0.000122709	0.000100594	0.000173707
HALLMARK_REACTIVE_OXYGEN_SPECIES_PATHWAY_2	GCLC,GLRX2,HMOX2,PRDX4,PRDX6,TXNRD1	0.000121671	0.000124248	0.000115728
HALLMARK_ANDROGEN_RESPONSE_2	AKT1,CCND3,KRT19,NDRG1,SRF,XRCC5,XRCC6	0.000117201	0.000103154	0.000149593
HALLMARK_UV_RESPONSE_DN_6	DYRK1A,EFEMP1,MAPK14,PTEN,RXRA	0.000115809	0.000114228	0.000119457
HALLMARK_APICAL_SURFACE_1	AFAP1L2,APP,EPHB4,FLOT2,IL2RB,IL2RG	0.000113428	0.000120261	9.76709e-05
HALLMARK_MYOGENESIS_4	BAG1,CRYAB,CSRP3,DAPK2,HDAC5,MYF6,PDE4DIP,RB1,SPARC,TPM2	0.000110518	0.000107221	0.000118122
HALLMARK_OXIDATIVE_PHOSPHORYLATION_3	ATP6V1E1,CYCS,DLAT,PDHB,SLC25A4,VDAC1	0.000104403	0.000104801	0.000103485
HALLMARK_MYOGENESIS_1	CAV3,HBEGF,LDB3,RYR1	0.000104355	8.58529e-05	0.000147019
HALLMARK_CHOLESTEROL_HOMEOSTASIS_1	ALDOC,ANXA5,ATF5,FDFT1,SQLE,TRIB3	9.90027e-05	0.00010428	8.68335e-05
HALLMARK_TNFA_SIGNALING_VIA_NFKB_3	ID2,IL6ST,MSC,NFKBIE	9.39209e-05	8.64906e-05	0.000111055
HALLMARK_MITOTIC_SPINDLE_14	CLIP1,EPB41L2,NUMA1,YWHAE	9.28465e-05	8.52369e-05	0.000110394
HALLMARK_UNFOLDED_PROTEIN_RESPONSE_2	DNAJC3,EIF4G1,HSPA5,NFYA,XBP1	8.69889e-05	9.37981e-05	7.12867e-05
HALLMARK_ESTROGEN_RESPONSE_EARLY_6	BCL2,KRT8,RBBP8	8.1566e-05	7.01425e-05	0.000107909
HALLMARK_DNA_REPAIR_11	POLA1,POLD3,POLR2I,POLR2K,SUPT4H1	6.52025e-05	6.6243e-05	6.28032e-05
HALLMARK_MITOTIC_SPINDLE_20	ARAP3,KIF11,MAPRE1,SYNPO	6.49653e-05	7.17894e-05	4.9229e-05
HALLMARK_MYC_TARGETS_V1_10	APEX1,HSPD1,IARS,MCM5,PSMA7,PSMB2,PSMC6,RUVBL2	6.34592e-05	6.37161e-05	6.28668e-05
HALLMARK_PEROXISOME_2	ATXN1,ESR2,FDPS,MSH2,PEX6,RXRG	5.95935e-05	6.17844e-05	5.45413e-05
HALLMARK_COAGULATION_5	CFB,CFH,FN1,MMP3,SPARC	5.94609e-05	5.08463e-05	7.9326e-05
HALLMARK_APICAL_JUNCTION_4	ACTN4,FBN1,INPPL1,MYH9,NLGN2,NRXN2,TSC1,VCAN	5.60422e-05	5.19816e-05	6.54061e-05
HALLMARK_APOPTOSIS_1	ANXA1,HGF,IL1B,PDGFRB,RELA,SLC20A1	5.38905e-05	5.29744e-05	5.60033e-05
HALLMARK_G2M_CHECKPOINT_17	CHEK1,HMGB3,SAP30,SUV39H1,SYNCRIP,TMPO	5.24402e-05	4.93654e-05	5.95308e-05
HALLMARK_HEME_METABOLISM_4	CA2,EPB42,SLC4A1	5.20758e-05	4.66875e-05	6.45015e-05
HALLMARK_COAGULATION_6	C8B,MMP14,THBD	5.17154e-05	4.02284e-05	7.82043e-05
HALLMARK_MYC_TARGETS_V1_9	AIMP2,CBX3,LSM7,MYC,RAN,RPS10,SNRPD2,SNRPD3,SYNCRIP	5.04174e-05	4.55324e-05	6.16821e-05
HALLMARK_ESTROGEN_RESPONSE_EARLY_7	ARL3,SLC9A3R1	4.43549e-05	3.2206e-05	7.23704e-05
HALLMARK_MYC_TARGETS_V1_4	CUL1,PSMB3,SSBP1,TCP1,U2AF1	4.39653e-05	4.28555e-05	4.65246e-05
HALLMARK_E2F_TARGETS_8	HELLS,RFC3,TOP2A	3.58246e-05	2.96601e-05	5.00398e-05
HALLMARK_ALLOGRAFT_REJECTION_4	CCND3,CD28,CD4,CXCL13,FGR,ICAM1,KLRD1,NPM1,PTPN6	3.47948e-05	2.85975e-05	4.90856e-05
HALLMARK_TGF_BETA_SIGNALING_2	BMP2,HDAC1,XIAP	3.12666e-05	2.66802e-05	4.18429e-05
HALLMARK_UV_RESPONSE_DN_3	IRS1,PDLIM5	3.09336e-05	2.36772e-05	4.76667e-05
HALLMARK_PROTEIN_SECRETION_2	BET1,COPB2,NAPA,RAB2A,SCAMP3,STAM,TSG101	3.03002e-05	2.5988e-05	4.02442e-05
HALLMARK_ESTROGEN_RESPONSE_EARLY_5	ELF3,GFRA1,RET,UNC119	3.02465e-05	3.8854e-05	1.03975e-05
HALLMARK_MITOTIC_SPINDLE_15	CD2AP,CDC42BPA,DST,SMC3	2.95989e-05	2.47505e-05	4.07793e-05
HALLMARK_XENOBIOTIC_METABOLISM_4	CYP17A1,HSD11B1,IGF1,IGFBP4	2.72772e-05	2.46605e-05	3.33112e-05
HALLMARK_APOPTOSIS_5	CDK2,CLU,SOD2	2.58914e-05	2.33412e-05	3.17724e-05
HALLMARK_MYC_TARGETS_V2_3	CDK4,GNL3,HSPD1,IMP4,MPHOSPH10	2.56748e-05	2.33278e-05	3.10869e-05
HALLMARK_PI3K_AKT_MTOR_SIGNALING_5	ACACA,MAP3K7,PDK1,TIAM1,UBE2N,YWHAB	2.44452e-05	2.59228e-05	2.10379e-05
HALLMARK_ALLOGRAFT_REJECTION_7	FAS,IRF8,ITK,MAP4K1,NME1	2.43306e-05	2.10993e-05	3.17821e-05
HALLMARK_ANGIOGENESIS_1	LPL,NRP1,PDGFA,PF4,PTK2,VCAN,VEGFA,VTN	2.287e-05	2.2491e-05	2.3744e-05
HALLMARK_WNT_BETA_CATENIN_SIGNALING_3	MAML1,WNT1	2.2466e-05	1.83983e-05	3.18463e-05
HALLMARK_UV_RESPONSE_DN_7	AMPH,PRKCE	2.16499e-05	1.9119e-05	2.74862e-05
HALLMARK_MITOTIC_SPINDLE_16	BIRC5,CLIP2,FLNA,PLEKHG2	2.11542e-05	1.90684e-05	2.5964e-05
HALLMARK_TGF_BETA_SIGNALING_5	APC,CDK9,CTNNB1,HIPK2	2.04479e-05	1.806e-05	2.59543e-05
HALLMARK_PANCREAS_BETA_CELLS_1	ISL1,LMO2,SRP14,SRP9	1.9993e-05	1.67236e-05	2.75323e-05
HALLMARK_ESTROGEN_RESPONSE_EARLY_1	BHLHE40,DLC1,PDZK1,WWC1	1.91855e-05	1.54109e-05	2.78899e-05
HALLMARK_ANGIOGENESIS_2	APP,COL3A1,ITGAV,SPP1,THBD	1.84259e-05	1.57979e-05	2.44863e-05
HALLMARK_PI3K_AKT_MTOR_SIGNALING_7	HSP90B1,RIPK1,TNFRSF1A	1.83064e-05	1.79953e-05	1.90238e-05
HALLMARK_UNFOLDED_PROTEIN_RESPONSE_3	EDC4,EIF2AK3,EIF4E,EXOSC1,NOLC1	1.76863e-05	1.52003e-05	2.3419e-05
HALLMARK_E2F_TARGETS_11	CBX5,CDC25B,MXD3,RBBP7	1.76106e-05	1.4808e-05	2.40734e-05
HALLMARK_E2F_TARGETS_14	NBN,POLD1,POLD2,UNG	1.75869e-05	1.44451e-05	2.4832e-05
HALLMARK_MYC_TARGETS_V1_15	HNRNPA1,PHB,PSMA6,PSMD7,RPLP0,TRIM28	1.68166e-05	1.47748e-05	2.15251e-05
HALLMARK_HYPOXIA_2	BNIP3L,COL5A1,GPC1,RORA	1.67893e-05	1.35141e-05	2.4342e-05
HALLMARK_INFLAMMATORY_RESPONSE_4	AXL,IL1B,IL7R,ITGB3,OSM,TIMP1	1.51094e-05	1.16905e-05	2.29934e-05
HALLMARK_FATTY_ACID_METABOLISM_3	FABP1,MDH2,PPARA	1.47773e-05	1.22265e-05	2.06594e-05
HALLMARK_G2M_CHECKPOINT_15	NUP50,RAD21,SMC2,TACC3	1.40104e-05	1.18473e-05	1.89985e-05
HALLMARK_MYC_TARGETS_V2_1	AIMP2,PHB	1.36364e-05	1.08204e-05	2.01303e-05
HALLMARK_UNFOLDED_PROTEIN_RESPONSE_1	CEBPB,EXOSC2,LSM1,LSM4,NFYB,SSR1	1.30107e-05	1.16236e-05	1.62092e-05
HALLMARK_MYC_TARGETS_V1_2	CCT3,HNRNPU,PRDX4,UBE2E1,YWHAQ	1.28673e-05	1.09534e-05	1.72807e-05
HALLMARK_MITOTIC_SPINDLE_10	BCL2L11,RALBP1	1.23766e-05	9.25106e-06	1.95841e-05
HALLMARK_G2M_CHECKPOINT_7	KATNA1,STAG1	1.2372e-05	1.00225e-05	1.77898e-05
HALLMARK_UV_RESPONSE_UP_5	ARRB2,BID,FURIN,MMP14	1.22684e-05	1.00408e-05	1.74053e-05
HALLMARK_MITOTIC_SPINDLE_6	BUB1,DYNLL2	1.21433e-05	9.25195e-06	1.88107e-05
HALLMARK_G2M_CHECKPOINT_12	CCNF,CDC25A,HSPA8,PBK,TOP1	1.19077e-05	9.31826e-06	1.78791e-05
HALLMARK_WNT_BETA_CATENIN_SIGNALING_1	CTNNB1,DVL2,FZD8	1.17206e-05	9.51856e-06	1.67986e-05
HALLMARK_COAGULATION_2	CFI,CPN1,F2,FURIN,MMP1,TIMP1,VWF	1.15399e-05	1.06948e-05	1.34886e-05
HALLMARK_G2M_CHECKPOINT_3	BIRC5,E2F4	1.13571e-05	8.84024e-06	1.7161e-05
HALLMARK_MYC_TARGETS_V1_6	CCT2,HSP90AB1,RPS3,SNRPB2	1.0544e-05	9.86014e-06	1.2121e-05
HALLMARK_PI3K_AKT_MTOR_SIGNALING_9	DDIT3,DUSP3,LCK,PLCG1	1.04339e-05	8.47627e-06	1.49482e-05
HALLMARK_MYC_TARGETS_V1_7	MRPL23,RANBP1,SERBP1,UBA2	1.02985e-05	8.12031e-06	1.53215e-05
HALLMARK_G2M_CHECKPOINT_11	BRCA2,CDC20,HMMR,KIF4A,MARCKS,SNRPD1,TPX2	9.70653e-06	8.30441e-06	1.29398e-05
HALLMARK_DNA_REPAIR_10	POLR1C,SNAPC4	9.54483e-06	7.769e-06	1.36399e-05
HALLMARK_UV_RESPONSE_DN_10	ATP2B4,ATXN1,FYN,ID1,LDLR,NR3C1	9.53499e-06	7.72998e-06	1.36974e-05
HALLMARK_HEME_METABOLISM_3	FOXO3,HBZ,MARK3,NR3C1,UROD	9.30667e-06	8.42392e-06	1.13423e-05
HALLMARK_ANDROGEN_RESPONSE_4	NKX3-1,SMS	8.89475e-06	7.21307e-06	1.27727e-05
HALLMARK_INTERFERON_ALPHA_RESPONSE_2	CASP8,EPSTI1,TAP1	8.51039e-06	7.31423e-06	1.12687e-05
HALLMARK_DNA_REPAIR_5	COX17,ERCC3,NME4,RFC5,TAF10	8.21986e-06	6.99135e-06	1.10528e-05
HALLMARK_DNA_REPAIR_4	POLR2H,RFC3,VPS28	7.89979e-06	6.43283e-06	1.12826e-05
HALLMARK_ANDROGEN_RESPONSE_3	PIAS1,RPS6KA3	7.25577e-06	5.95565e-06	1.02539e-05
HALLMARK_G2M_CHECKPOINT_19	CBX1,EWSR1,PURA	7.15869e-06	5.89943e-06	1.00626e-05
HALLMARK_TGF_BETA_SIGNALING_6	SPTBN1,TRIM33	6.84e-06	5.84669e-06	9.13056e-06
HALLMARK_PI3K_AKT_MTOR_SIGNALING_2	ACTR3,PIN1	6.4724e-06	5.09932e-06	9.63873e-06
HALLMARK_MITOTIC_SPINDLE_3	ABR,CEP57	6.45942e-06	4.66577e-06	1.05956e-05
HALLMARK_APOPTOSIS_4	BMF,CREBBP,GADD45A	6.36558e-06	5.06858e-06	9.35647e-06
HALLMARK_MYC_TARGETS_V1_8	NCBP2,NDUFAB1	6.23233e-06	5.09054e-06	8.8653e-06
HALLMARK_MYOGENESIS_5	EFS,FHL1,IGFBP7,MEF2A,MYOG,TEAD4,TNNC1	6.09579e-06	5.9234e-06	6.49331e-06
HALLMARK_UV_RESPONSE_UP_1	JUNB,PTPRD,RRAD,SLC25A4	5.82425e-06	4.70951e-06	8.39486e-06
HALLMARK_ANDROGEN_RESPONSE_1	SGK1,SPDEF	5.37682e-06	4.52587e-06	7.33911e-06
HALLMARK_OXIDATIVE_PHOSPHORYLATION_4	IDH1,LDHB,NDUFA5,NDUFB1	5.12281e-06	4.53887e-06	6.46939e-06
HALLMARK_MYC_TARGETS_V1_12	NCBP1,RNPS1,VBP1,YWHAE	4.90432e-06	4.17015e-06	6.59732e-06
HALLMARK_UV_RESPONSE_UP_4	BAK1,CCNE1,CDK2,CEBPG,DDX21	4.80252e-06	3.90917e-06	6.86259e-06
HALLMARK_REACTIVE_OXYGEN_SPECIES_PATHWAY_1	GCLM,GPX4,NDUFS2,PRDX1,PRDX2	4.75769e-06	3.66683e-06	7.27322e-06
HALLMARK_MITOTIC_SPINDLE_4	ACTN4,MYH10,SOS1	4.51794e-06	3.75699e-06	6.27271e-06
HALLMARK_ALLOGRAFT_REJECTION_5	CD2,CDKN2A,INHBB	3.31861e-06	2.84146e-06	4.41893e-06
HALLMARK_INTERFERON_ALPHA_RESPONSE_5	PSME2,TRIM21	2.88713e-06	2.36519e-06	4.09072e-06
HALLMARK_FATTY_ACID_METABOLISM_1	FH,H2AFZ,HSD17B10	2.72339e-06	2.0161e-06	4.35439e-06
HALLMARK_KRAS_SIGNALING_UP_3	CBX8,CSF2,IKZF1,TNFRSF1B	1.95039e-06	1.67514e-06	2.58514e-06
HALLMARK_DNA_REPAIR_7	POLA2,SNAPC5	7.84455e-07	6.47281e-07	1.10078e-06

## Sheet: ORAL-case-confusion-matrix
** The confusion matrix of the ORAL-case that predicts the test set when training the predictors with the training set
** Row indicates the actual
** Column indicates the predicted label
	Positve	Negative	Sum
Positive	10	1	11
Negative	3	19	22
Sum	13	20	33

## Sheet: BRCA-case-confusion-matrix
** The confusion matrix of the BRCA-case that predicts the test set when training the predictors with the training set
** Row indicates the actual
** Column indicates the predicted label
	LumA	LumB	HER2	Basal	Normal	Sum
LumA	134	12	2	0	1	149
LumB	8	51	0	0	0	59
HER2	0	6	15	2	0	23
Basal	0	0	0	50	1	51
Normal	5	0	1	1	3	10
Sum	147	69	18	53	5	292
